# Supplementary material for: Emerging Role of HMGB1 in the Pathogenesis of Schistosomiasis Liver Fibrosis
Source: Front Immunol. 2018 Sep 12;9:1979. doi: 10.3389/fimmu.2018.01979 (PMC6143665; doi:10.3389/fimmu.2018.01979)
Supplement: Table S3 — P-values of the statistical analyses of all data presented in this work using one-way ANOVA test. [file Table_3.XLSX]

## Sheet: S3 Table - Statistical analysis
FIG 2B - ANOVA RELATIVE LIVER WEIGHT - ACUTE PHASE			FIG 2B - ANOVA RELATIVE LIVER WEIGHT - CHRONIC PHASE
Tukey's multiple comparisons test	Adjusted P Value		Tukey's multiple comparisons test	Adjusted P Value
UI vs. IUT	< 0.0001		UI vs. IUT	<0.0001
UI vs. IVEH	< 0.0001		UI vs. IVEH	<0.0001
UI vs. IGZR	0.0005		UI vs. IGZR	0.0014
UI vs. IDIC	< 0.0001		UI vs. IDIC	<0.0001
IUT vs. IVEH	0.4202		IUT vs. IVEH	0.8803
IUT vs. IGZR	0.0021		IUT vs. IGZR	0.3215
IUT vs. IDIC	0.3411		IUT vs. IDIC	0.8577
IVEH vs. IGZR	0.1276		IVEH vs. IGZR	0.7277
IVEH vs. IDIC	0.9998		IVEH vs. IDIC	>0.9999
IGZR vs. IDIC	0.1841		IGZR vs. IDIC	0.6588
FIG 2B - ANOVA RELATIVE SPLEEN WEIGHT - ACUTE PHASE			FIG 2B - ANOVA REL. SPLEEN WEIGHT - CHRONIC PHASE
Tukey's multiple comparisons test	Adjusted P Value		Tukey's multiple comparisons test	Adjusted P Value
UI vs. IUT	< 0.0001		UI vs. IUT	0.0016
UI vs. IVEH	< 0.0001		UI vs. IVEH	0.0039
UI vs. IGZR	< 0.0001		UI vs. IGZR	0.0287
UI vs. IDIC	< 0.0001		UI vs. IDIC	0.0002
IUT vs. IVEH	0.6328		IUT vs. IVEH	>0.9999
IUT vs. IGZR	0.0263		IUT vs. IGZR	0.9976
IUT vs. IDIC	0.5878		IUT vs. IDIC	0.9764
IVEH vs. IGZR	0.3564		IVEH vs. IGZR	0.9967
IVEH vs. IDIC	> 0.9999		IVEH vs. IDIC	0.974
IGZR vs. IDIC	0.4173		IGZR vs. IDIC	>0.9999
FIG 2C - ANOVA ALT ACTIVITY - ACUTE PHASE			FIG 2C - ANOVA ALT ACTIVITY - CHRONIC PHASE
Tukey's multiple comparisons test	Adjusted P Value		Tukey's multiple comparisons test	Adjusted P Value
UI vs. IUT	0.0029		UI vs. IUT	< 0.0001
UI vs. VEH	0.0156		UI vs. VEH	< 0.0001
UI vs. GZR	0.1453		UI vs. GZR	0.1482
UI vs. DIC	0.005		UI vs. DIC	0.0026
IUT vs. VEH	0.977		IUT vs. VEH	0.9995
IUT vs. GZR	0.5585		IUT vs. GZR	< 0.0001
IUT vs. DIC	> 0.9999		IUT vs. DIC	< 0.0001
VEH vs. GZR	0.8831		VEH vs. GZR	< 0.0001
VEH vs. DIC	0.9609		VEH vs. DIC	< 0.0001
GZR vs. DIC	0.5489		GZR vs. DIC	0.1125
FIG 2C - ANOVA AST ACTIVITY - ACUTE PHASE			FIG 2C - ANOVA AST ACTIVITY - CHRONIC PHASE
Tukey's multiple comparisons test	Adjusted P Value		Tukey's multiple comparisons test	Adjusted P Value
UI vs. IUT	0.9947		UI vs. IUT	< 0.0001
UI vs. VEH	0.313		UI vs. VEH	< 0.0001
UI vs. GZR	0.16		UI vs. GZR	0.4979
UI vs. DIC	0.9056		UI vs. DIC	0.4979
IUT vs. VEH	0.6323		IUT vs. VEH	0.9949
IUT vs. GZR	0.4124		IUT vs. GZR	< 0.0001
IUT vs. DIC	0.7649		IUT vs. DIC	< 0.0001
VEH vs. GZR	0.9939		VEH vs. GZR	< 0.0001
VEH vs. DIC	0.0988		VEH vs. DIC	< 0.0001
GZR vs. DIC	0.051		GZR vs. DIC	< 0.0001
FIG 3D - ANOVA SERUM HMGB1 - ACUTE PHASE			FIG 3F - ANOVA SERUM HMGB1 - CHRONIC PHASE
Tukey's multiple comparisons test	Adjusted P Value		Tukey's multiple comparisons test	Adjusted P Value
UI vs. IUT	0.0007		UI vs. IUT	0.0004
UI vs. VEH	0.0016		UI vs. VEH	0.007
UI vs. GZR	0.7584		UI vs. GZR	0.9394
UI vs. DIC	0.41		UI vs. DIC	0.9391
IUT vs. VEH	> 0.9999		IUT vs. VEH	0.8116
IUT vs. GZR	0.0303		IUT vs. GZR	0.0014
IUT vs. DIC	0.0405		IUT vs. DIC	0.0009
VEH vs. GZR	0.0405		VEH vs. GZR	0.0261
VEH vs. DIC	0.0405		VEH vs. DIC	0.0202
GZR vs. DIC	0.9837		GZR vs. DIC	> 0.9999
FIG 4A - ANOVA SERUM TNF-α - ACUTE PHASE			FIG 4I - ANOVA SERUM TNF-α - CHRONIC PHASE
Tukey's multiple comparisons test	Adjusted P Value		Tukey's multiple comparisons test	Adjusted P Value
UI vs. IUT	0.0797		UI vs. IUT	0.013
UI vs. VEH	0.0103		UI vs. VEH	0.0064
UI vs. GZR	< 0.0001		UI vs. GZR	0.9981
UI vs. DIC	0.0452		UI vs. DIC	0.6213
IUT vs. VEH	0.9514		IUT vs. VEH	0.9989
IUT vs. GZR	0.0896		IUT vs. GZR	0.0187
IUT vs. DIC	0.9998		IUT vs. DIC	0.0373
VEH vs. GZR	0.2918		VEH vs. GZR	0.0104
VEH vs. DIC	0.9815		VEH vs. DIC	0.0483
GZR vs. DIC	0.1165		GZR vs. DIC	0.5482
FIG 4B - ANOVA SERUM IFN-γ - ACUTE PHASE			FIG 4J - ANOVA SERUM IFN-γ - CHRONIC PHASE
Tukey's multiple comparisons test	Adjusted P Value		Tukey's multiple comparisons test	Adjusted P Value
UI vs. IUT	0.0747		UI vs. IUT	0.013
UI vs. VEH	0.0373		UI vs. VEH	0.0064
UI vs. GZR	0.9954		UI vs. GZR	0.9981
UI vs. DIC	0.676		UI vs. DIC	0.6213
IUT vs. VEH	0.9996		IUT vs. VEH	0.9989
IUT vs. GZR	0.2468		IUT vs. GZR	0.0187
IUT vs. DIC	0.6169		IUT vs. DIC	0.0973
VEH vs. GZR	0.1562		VEH vs. GZR	0.0104
VEH vs. DIC	0.4581		VEH vs. DIC	0.0483
GZR vs. DIC	0.9235		GZR vs. DIC	0.5482
FIG 4C - ANOVA SERUM IL-6 - ACUTE PHASE			FIG 4K - ANOVA SERUM IL-6 - CHRONIC PHASE
Tukey's multiple comparisons test	Adjusted P Value		Tukey's multiple comparisons test	Adjusted P Value
UI vs. IUT	< 0.0001		UI vs. IUT	0.0028
UI vs. VEH	< 0.0001		UI vs. VEH	0.0049
UI vs. GZR	0.9832		UI vs. GZR	0.9999
UI vs. DIC	0.6084		UI vs. DIC	> 0.9999
IUT vs. VEH	0.9351		IUT vs. VEH	0.9996
IUT vs. GZR	0.0005		IUT vs. GZR	0.0022
IUT vs. DIC	0.0014		IUT vs. DIC	0.0004
VEH vs. GZR	< 0.0001		VEH vs. GZR	0.004
VEH vs. DIC	0.0002		VEH vs. DIC	0.0008
GZR vs. DIC	0.9329		GZR vs. DIC	> 0.9999
FIG 4D - ANOVA SERUM IL-4 - ACUTE PHASE			FIG 4L - ANOVA SERUM IL-4 - CHRONIC PHASE
Tukey's multiple comparisons test	Adjusted P Value		Tukey's multiple comparisons test	Adjusted P Value
UI vs. IUT	0.0059		UI vs. IUT	0.0001
UI vs. VEH	< 0.0001		UI vs. VEH	0.0001
UI vs. GZR	0.8324		UI vs. GZR	0.9998
UI vs. DIC	0.8212		UI vs. DIC	0.8007
IUT vs. VEH	0.3458		IUT vs. VEH	> 0.9999
IUT vs. GZR	0.033		IUT vs. GZR	< 0.0001
IUT vs. DIC	0.033		IUT vs. DIC	0.0005
VEH vs. GZR	0.0033		VEH vs. GZR	< 0.0001
VEH vs. DIC	0.0006		VEH vs. DIC	0.0006
GZR vs. DIC	> 0.9999		GZR vs. DIC	0.862
FIG 4E - ANOVA SERUM IL-5 - ACUTE PHASE			FIG 4M - SERUM IL-5 - CHRONIC PHASE - UNDETECTABLE
Tukey's multiple comparisons test	Adjusted P Value
UI vs. IUT	0.0207
UI vs. VEH	0.0008
UI vs. GZR	> 0.9999
UI vs. DIC	0.9995
IUT vs. VEH	0.7762
IUT vs. GZR	0.023
IUT vs. DIC	0.0283
VEH vs. GZR	0.0009
VEH vs. DIC	0.0011
GZR vs. DIC	> 0.9999
FIG 4F - ANOVA SERUM IL-10 - ACUTE PHASE			FIG 4N - ANOVA SERUM IL-10 - CHRONIC PHASE
Tukey's multiple comparisons test	Adjusted P Value		Tukey's multiple comparisons test	Adjusted P Value
UI vs. IUT	0.0168		UI vs. IUT	0.9887
UI vs. VEH	< 0.0001		UI vs. VEH	0.9987
UI vs. GZR	0.6397		UI vs. GZR	0.0103
UI vs. DIC	0.961		UI vs. DIC	0.0091
IUT vs. VEH	0.2644		IUT vs. VEH	0.9995
IUT vs. GZR	0.3915		IUT vs. GZR	0.0171
IUT vs. DIC	0.0639		IUT vs. DIC	0.014
VEH vs. GZR	0.0035		VEH vs. GZR	0.0125
VEH vs. DIC	< 0.0001		VEH vs. DIC	0.0101
GZR vs. DIC	0.9326		GZR vs. DIC	0.9852
FIG 4G - ANOVA SERUM IL-13 - ACUTE PHASE			FIG 4O - SERUM IL-13 - CHRONIC PHASE - UNDETECTABLE
Tukey's multiple comparisons test	Adjusted P Value
UI vs. IUT	0.0001
UI vs. VEH	< 0.0001
UI vs. GZR	0.8635
UI vs. DIC	0.057
IUT vs. VEH	0.5915
IUT vs. GZR	0.0004
IUT vs. DIC	0.121
VEH vs. GZR	< 0.0001
VEH vs. DIC	0.0029
GZR vs. DIC	0.2394
FIG 4H - ANOVA SERUM IL-17A - ACUTE PHASE			FIG 4P - ANOVA SERUM IL-17A - CHRONIC PHASE
Tukey's multiple comparisons test	Adjusted P Value		Tukey's multiple comparisons test	Adjusted P Value
UI vs. IUT	0.0059		UI vs. IUT	0.0016
UI vs. VEH	0.0557		UI vs. VEH	0.002
UI vs. GZR	0.9982		UI vs. GZR	0.9997
UI vs. DIC	0.1587		UI vs. DIC	> 0.9999
IUT vs. VEH	0.7672		IUT vs. VEH	0.9994
IUT vs. GZR	0.0214		IUT vs. GZR	0.002
IUT vs. DIC	0.4704		IUT vs. DIC	0.0012
VEH vs. GZR	0.1635		VEH vs. GZR	0.0026
VEH vs. DIC	0.9838		VEH vs. DIC	0.0015
GZR vs. DIC	0.3625		GZR vs. DIC	> 0.9999
FIG 5C - ANOVA GRANULOMA AREA - ACUTE PHASE			FIG 5D - ANOVA GRANULOMA AREA - CHRONIC PHASE
Tukey's multiple comparisons test	Adjusted P Value		Tukey's multiple comparisons test	Adjusted P Value
IUT vs. VEH	0.9847		IUT vs. VEH	0.985
IUT vs. GZR	< 0.0001		IUT vs. GZR	< 0.0001
IUT vs. DIC	< 0.0001		IUT vs. DIC	< 0.0001
VEH vs. GZR	< 0.0001		VEH vs. GZR	< 0.0001
VEH vs. DIC	< 0.0001		VEH vs. DIC	< 0.0001
GZR vs. DIC	0.9904		GZR vs. DIC	0.072
FIG 6Aa - ANOVA LIVER TGF-β - ACUTE PHASE			FIG 6Ac - ANOVA LIVER TGF-β - CHRONIC PHASE
Tukey's multiple comparisons test	Adjusted P Value		Tukey's multiple comparisons test	Adjusted P Value
UI vs. IUT	0.0027		UI vs. IUT	0.0228
UI vs. VEH	0.0068		UI vs. VEH	0.0027
UI vs. GZR	0.9824		UI vs. GZR	0.9797
UI vs. DIC	0.8123		UI vs. DIC	0.8562
IUT vs. VEH	0.9781		IUT vs. VEH	0.9127
IUT vs. GZR	0.0002		IUT vs. GZR	0.0103
IUT vs. DIC	0.0004		IUT vs. DIC	0.0598
VEH vs. GZR	0.0006		VEH vs. GZR	0.0004
VEH vs. DIC	0.0008		VEH vs. DIC	0.0041
GZR vs. DIC	0.9571		GZR vs. DIC	0.9744
FIG 6Ab - ANOVA LIVER IL-13 - ACUTE PHASE			FIG 6Ac - ANOVA LIVER IL-13 - CHRONIC PHASE
Tukey's multiple comparisons test	Adjusted P Value		Tukey's multiple comparisons test	Adjusted P Value
UI vs. IUT	0.0124		UI vs. IUT	0.9994
UI vs. VEH	0.0466		UI vs. VEH	0.8031
UI vs. GZR	0.3837		UI vs. GZR	0.2682
UI vs. DIC	0.928		UI vs. DIC	0.6716
IUT vs. VEH	0.9648		IUT vs. VEH	0.8846
IUT vs. GZR	< 0.0001		IUT vs. GZR	0.3459
IUT vs. DIC	0.001		IUT vs. DIC	0.7551
VEH vs. GZR	0.0002		VEH vs. GZR	0.9447
VEH vs. DIC	0.0044		VEH vs. DIC	0.9922
GZR vs. DIC	0.8323		GZR vs. DIC	> 0.9999
FIG 6Ba - ANOVA LIVER COL-1 - ACUTE PHASE			FIG 6BcANOVA LIVER COL-1 - CHRONIC PHASE
Tukey's multiple comparisons test	Adjusted P Value		Tukey's multiple comparisons test	Adjusted P Value
UI vs. IUT	0.0187		UI vs. IUT	0.0004
UI vs. VEH	0.3847		UI vs. VEH	0.001
UI vs. GZR	0.9914		UI vs. GZR	0.9917
UI vs. DIC	0.526		UI vs. DIC	> 0.9999
IUT vs. VEH	0.5177		IUT vs. VEH	0.9969
IUT vs. GZR	0.0034		IUT vs. GZR	< 0.0001
IUT vs. DIC	0.3774		IUT vs. DIC	< 0.0001
VEH vs. GZR	0.0401		VEH vs. GZR	< 0.0001
VEH vs. DIC	0.9991		VEH vs. DIC	0.0002
GZR vs. DIC	0.2293		GZR vs. DIC	0.9945
FIG 6Bb - ANOVA LIVER COL-3 - ACUTE PHASE			FIG 6Bd - ANOVA LIVER COL-3 - CHRONIC PHASE
Tukey's multiple comparisons test	Adjusted P Value		Tukey's multiple comparisons test	Adjusted P Value
UI vs. IUT	0.1353		UI vs. IUT	< 0.0001
UI vs. VEH	0.0071		UI vs. VEH	< 0.0001
UI vs. GZR	0.6945		UI vs. GZR	0.6338
UI vs. DIC	0.9129		UI vs. DIC	0.5163
IUT vs. VEH	0.6461		IUT vs. VEH	0.9999
IUT vs. GZR	0.7738		IUT vs. GZR	0.0008
IUT vs. DIC	0.5543		IUT vs. DIC	0.0003
VEH vs. GZR	0.1179		VEH vs. GZR	0.0012
VEH vs. DIC	0.063		VEH vs. DIC	0.0004
GZR vs. DIC	0.9935		GZR vs. DIC	> 0.9999
FIG 6Ca - ANOVA COL-1 STAINING AREA - ACUTE PHASE			FIG 6Cb - ANOVA COL-1 STAINING AREA - CHRONIC PHASE
Tukey's multiple comparisons test	Adjusted P Value		Tukey's multiple comparisons test	Adjusted P Value
UI vs. IUT	0.1057		UI vs. IUT	0.0139
UI vs. IVEH	0.0567		UI vs. IVEH	0.0723
UI vs. IGZR	0.5875		UI vs. IGZR	0.9198
UI vs. IDIC	0.3611		UI vs. IDIC	0.9493
IUT vs. IVEH	0.9966		IUT vs. IVEH	0.7321
IUT vs. IGZR	0.0064		IUT vs. IGZR	0.0022
IUT vs. IDIC	0.9325		IUT vs. IDIC	0.0042
IVEH vs. IGZR	0.0033		IVEH vs. IGZR	0.0106
IVEH vs. IDIC	0.791		IVEH vs. IDIC	0.0197
IGZR vs. IDIC	0.0289		IGZR vs. IDIC	>0.9999
FIG 6Cc - ANOVA COL-3 STANING AREA - ACUTE PHASE			FIG 6Cd - ANOVA COL-3 STANING AREA - CHRONIC PHASE
Tukey's multiple comparisons test	Adjusted P Value		Tukey's multiple comparisons test	Adjusted P Value
UI vs. IUT	<0.0001		UI vs. IUT	<0.0001
UI vs. IVEH	<0.0001		UI vs. IVEH	<0.0001
UI vs. IGZR	>0.9999		UI vs. IGZR	0.0315
UI vs. IDIC	>0.9999		UI vs. IDIC	0.0165
IUT vs. IVEH	0.7267		IUT vs. IVEH	0.8717
IUT vs. IGZR	<0.0001		IUT vs. IGZR	0.0002
IUT vs. IDIC	<0.0001		IUT vs. IDIC	0.0003
IVEH vs. IGZR	<0.0001		IVEH vs. IGZR	0.0006
IVEH vs. IDIC	<0.0001		IVEH vs. IDIC	0.0011
IGZR vs. IDIC	>0.9999		IGZR vs. IDIC	0.9924
FIG 6Ce - ANOVA α-SMA STAINING AREA - ACUTE PHASE			FIG 6Cf - ANOVA α-SMA STAINING AREA - CHRONIC PHASE
Tukey's multiple comparisons test	Adjusted P Value		Tukey's multiple comparisons test	Adjusted P Value
UI vs. IUT	<0.0001		UI vs. IUT	<0.0001
UI vs. IVEH	<0.0001		UI vs. IVEH	<0.0001
UI vs. IGZR	0.952		UI vs. IGZR	0.0103
UI vs. IDIC	0.9835		UI vs. IDIC	0.0089
IUT vs. IVEH	>0.9999		IUT vs. IVEH	0.003
IUT vs. IGZR	<0.0001		IUT vs. IGZR	<0.0001
IUT vs. IDIC	<0.0001		IUT vs. IDIC	<0.0001
IVEH vs. IGZR	<0.0001		IVEH vs. IGZR	<0.0001
IVEH vs. IDIC	<0.0001		IVEH vs. IDIC	<0.0001
IGZR vs. IDIC	0.9997		IGZR vs. IDIC	>0.9999
FIBROSIS AREA - ACUTE PHASE UNDETECTABLE			FIG 7B - ANOVA FIBROSIS AREA - CHRONIC PHASE
			Tukey's multiple comparisons test	Adjusted P Value
			IUT vs. VEH	0.4347
			IUT vs. GZR	0.0361
			IUT vs. DIC	0.0237
			VEH vs. GZR	0.0053
			VEH vs. DIC	0.0037
			GZR vs. DIC	0.9966
